# Supplementary material for: Genomic Analysis of Gastrointestinal Parasite Resistance in Akkaraman Sheep
Source: Genes (Basel). 2022 Nov 22;13(12):2177. doi: 10.3390/genes13122177 (PMC9778220; doi:10.3390/genes13122177)
Supplement: Supplementary file 1 [file genes-13-02177-s001.zip]

Archive with 1 entries (1 files):
- genes-2014911-supplementary.pdf
